# Supplementary material for: Sphingosine-1-Phosphate Lyase Deficient Cells as a Tool to Study Protein Lipid Interactions
Source: PLoS One. 2016 Apr 21;11(4):e0153009. doi: 10.1371/journal.pone.0153009 (PMC4839656; doi:10.1371/journal.pone.0153009)
Supplement: S1 Table — The TLC is displayed in Fig 1A and data are plotted in Fig 1B. Individual values and Mean +/- SD (n = 3) are listed. (XLSX) [file pone.0153009.s018.xlsx]

## Sheet: S1_Table.csv
Class	Sample	Sgpl1(+/+)	Sgpl1(-/-)
Cer	1	9.82256	33.4573
Cer	2	8.6088	23
Cer	3	8.50921	25.1643
Cer	Mean ± SD	9 ± 0.7	27.2 ± 5.5
HexCer	1	5.87864	23.4534
HexCer	2	5.88341	14.4494
HexCer	3	4.92561	18.1358
HexCer	Mean ± SD	5.6 ± 0.6	18.7 ± 4.5
Sph	1	14.2244	25.1014
Sph	2	8.87357	41.7606
Sph	3	5.52523	35.6281
Sph	Mean ± SD	9.5 ± 4.4	34.2 ± 8.4
PC	1	47.1888	0.81314
PC	2	55.9542	1.03769
PC	3	58.2013	0.617005
PC	Mean ± SD	53.8 ± 5.8	0.8 ± 0.2
SM	1	22.8856	17.1748
SM	2	20.68	19.7523
SM	3	22.8387	20.4547
SM	Mean ± SD	22.1 ± 1.3	19.1 ± 1.7
