# Supplementary material for: Sphingosine-1-Phosphate Lyase Deficient Cells as a Tool to Study Protein Lipid Interactions
Source: PLoS One. 2016 Apr 21;11(4):e0153009. doi: 10.1371/journal.pone.0153009 (PMC4839656; doi:10.1371/journal.pone.0153009)
Supplement: S2 Table — The TLC is displayed in Fig 2C and plotted in Fig 2B. HeLa ΔSGPL1 cells were labeled with 6 μM pacSph for up to 12 h. Lipids were extracted and subjected to click reaction with fluorogenic fluorescein, separated by TLC and exited with blue light. Lipids were identified via similarity to lipid standard (See Fig 2C). Individual values and Mean ± SD (n = 3) are shown. (XLSX) [file pone.0153009.s019.xlsx]

## Sheet: S2_Table.csv
time/h	Replicate	Sph	Cer	HexCer	SM
0.25	1	53.93	38.32	0	7.75
0.25	2	62.81	25	1.31	10.88
0.25	3	60.13	33.05	0	6.82
0.25	Mean ± SD	58.96 ± 4.55	32.12 ± 6.71	0.44 ± 0.76	8.48 ± 2.12
0.5	1	51.24	37.46	1.08	10.22
0.5	2	55.64	25.77	0	18.59
0.5	3	54.55	34	0	11.45
0.5	Mean ± SD	53.81 ± 2.29	32.41 ± 6.01	0.36 ± 0.62	13.42 ± 4.52
1	1	40.54	37.78	1.02	20.66
1	2	49.05	23.84	0	27.11
1	3	50.94	29.5	0.25	19.31
1	Mean ± SD	46.85 ± 5.54	30.37 ± 7.01	0.42 ± 0.53	22.36 ± 4.17
2	1	29.96	25.77	2.22	42.04
2	2	33.68	18.33	0	47.99
2	3	35.53	22.46	1.23	40.78
2	Mean ± SD	33.06 ± 2.84	22.19 ± 3.73	1.15 ± 1.11	43.6 ± 3.85
4	1	15.04	17.76	4.8	62.4
4	2	22.26	15.94	1.66	60.14
4	3	22.83	18.72	3.59	54.86
4	Mean ± SD	20.04 ± 4.34	17.47 ± 1.41	3.35 ± 1.58	59.13 ± 3.87
6	1	10.2	18.03	5.92	65.84
6	2	18.6	17.37	4.42	59.61
6	3	19.68	21.14	5.44	53.75
6	Mean ± SD	16.16 ± 5.19	18.85 ± 2.01	5.26 ± 0.76	59.73 ± 6.05
8	1	9.3	19.59	6.7	64.4
8	2	15.7	17.55	3.53	63.22
8	3	16.28	20.95	5.51	57.27
8	Mean ± SD	13.76 ± 3.87	19.37 ± 1.71	5.25 ± 1.6	61.63 ± 3.82
12	1	7.26	21.58	7.1	64.06
12	2	12.15	20.56	5.08	62.21
12	3	12.88	23.43	6.48	57.2
12	Mean ± SD	10.76 ± 3.06	21.86 ± 1.46	6.22 ± 1.04	61.16 ± 3.55
