# Supplementary material for: Sphingosine-1-Phosphate Lyase Deficient Cells as a Tool to Study Protein Lipid Interactions
Source: PLoS One. 2016 Apr 21;11(4):e0153009. doi: 10.1371/journal.pone.0153009 (PMC4839656; doi:10.1371/journal.pone.0153009)
Supplement: S3 Table — Data are plotted in Fig 4B. Individual values and Mean ± SD (n = 3) are shown. (XLSX) [file pone.0153009.s020.xlsx]

## Sheet: S3_Table.csv
Class	Replicate	S1PL (-/-)	S1PL (+/+)
Sph	1	61.7791	17.278
Sph	2	107.333	31.2741
Sph	3	191.519	37.321
Sph	Mean ± SD	120 ± 66	29 ± 10
S1P	1	1071.66	316.336
S1P	2	1280.99	529.405
S1P	3	1592.8	321.346
S1P	Mean ± SD	1315 ± 262	389 ± 122
Spg	1	10.8865	6.79132
Spg	2	15.5148	12.9698
Spg	3	5.62027	15.228
Spg	Mean ± SD	11 ± 5	12 ± 4
Sgp1P	1	143.5	81.5541
Sgp1P	2	188.289	67.8744
Sgp1P	3	198.304	39.1529
Sgp1P	Mean ± SD	177 ± 29	63 ± 22
