# Supplementary material for: Sphingosine-1-Phosphate Lyase Deficient Cells as a Tool to Study Protein Lipid Interactions
Source: PLoS One. 2016 Apr 21;11(4):e0153009. doi: 10.1371/journal.pone.0153009 (PMC4839656; doi:10.1371/journal.pone.0153009)
Supplement: S4 Table — Difference: Difference of log transformed LFQ (label free quantification) intensities of HeLa cells and HeLa ΔSGPL1 cells (HeLa ΔSGPL1 − HeLa). Statistical analysis was carried out with Perseus software. Significance Values are based on permuation based FDR analysis [44]: *: p < 0.05, **: p < 0.01. Data are plotted in Fig 5B. (XLSX) [file pone.0153009.s021.xlsx]

## Sheet: S4_Table.csv
Gene Name	Protein names	Intensity	Difference	-Log p value	Significance
COL1A1	Collagen alpha-1(I) chain	28250000000	-2.537	4.166	**
MVP	Major vault protein	8152600000	-1.465	4.121	**
HPD	4-hydroxyphenylpyruvate dioxygenase	14079000000	1.655	4.103	**
LPL	Lipoprotein lipase	9972600000	1.156	3.989	**
PRKCDBP	Protein kinase C delta-binding protein	7018800000	-0.931	3.748	**
ALDH3A1	Aldehyde dehydrogenase; dimeric NADP-preferring	11017000000	1.163	3.695	**
CPS1	Carbamoyl-phosphate synthase [ammonia]; mitochondrial	744760000000	1.536	3.627	**
ASS1	Argininosuccinate synthase	8331400000	1.823	3.437	**
MAP7	Ensconsin	3504200000	1.196	3.382	**
FLYWCH2	FLYWCH family member 2	2448700000	1.104	3.352	**
ASNS	Asparagine synthetase [glutamine-hydrolyzing]	23310000000	1.218	3.316	**
TGM2	Protein-glutamine gamma-glutamyltransferase 2	17163000000	-1.229	3.298	**
NQO2	Ribosyldihydronicotinamide dehydrogenase [quinone]	4337200000	1.34	3.139	**
MSLN	Mesothelin	3327600000	1.1	3.105	**
MGLL	Monoglyceride lipase	618880000	-1.594	3.087	**
TGFBI	Transforming growth factor-beta-induced protein ig-h3	45659000000	-2.48	2.995	**
PSAT1	Phosphoserine aminotransferase	54268000000	1.438	2.846	**
ABCB7	ATP-binding cassette sub-family B member 7; mitochondrial	4166000000	-1.505	2.722	**
ITGA11	Integrin alpha-11	4823900000	-3.63	2.715	**
FAM203A	Protein FAM203A	3146400000	0.673	3.451	*
CAMK2D	Calcium/calmodulin-dependent protein kinase type II subunit delta	5227500000	0.877	3.368	*
ENO3	Beta-enolase	16769000000	0.973	3.197	*
JUP	NA	7166600000	-0.69	3.139	*
PYGL	Glycogen phosphorylase; liver form	33754000000	0.805	3.094	*
LIMA1	LIM domain and actin-binding protein 1	92034000000	-0.716	3.043	*
MARCKS	Myristoylated alanine-rich C-kinase substrate	73355000000	-0.742	2.996	*
FLNC	Filamin-C	121480000000	-0.784	2.951	*
PTRF	Polymerase I and transcript release factor	59079000000	-0.856	2.927	*
DPYSL3	Dihydropyrimidinase-related protein 3	20369000000	-1.257	2.801	*
TBC1D13	TBC1 domain family member 13	1167800000	0.837	2.725	*
SERPINB5	Serpin B5	15992000000	-1.248	2.709	*
MYOF	Myoferlin	116600000000	-0.828	2.693	*
SNCA	Alpha-synuclein	3584000000	1.27	2.652	*
NES	Nestin	14987000000	-1.176	2.652	*
CRABP2	Cellular retinoic acid-binding protein 2	20412000000	-1.154	2.651	*
MACF1	NA	10427000000	-0.991	2.602	*
SLC2A1	Solute carrier family 2; facilitated glucose transporter member 1	12880000000	-0.986	2.505	*
DPP7	Dipeptidyl peptidase 2	3389500000	1.031	2.493	*
S100A16	Protein S100-A16	2198100000	-1.976	2.469	*
MUC16	Mucin-16	2233700000	2.043	2.328	*
GLUL	Glutamine synthetase	6606600000	1.39	2.21	*
