# Supplementary material for: Sphingosine-1-Phosphate Lyase Deficient Cells as a Tool to Study Protein Lipid Interactions
Source: PLoS One. 2016 Apr 21;11(4):e0153009. doi: 10.1371/journal.pone.0153009 (PMC4839656; doi:10.1371/journal.pone.0153009)
Supplement: S5 Table — Protein LFQ intensities of HeLa cells where no intensity was found for HeLa ΔSGPL1 cells. Only hits with high LFQ intensities in all replicates are shown. Data are plotted in Fig 5A. (XLSX) [file pone.0153009.s022.xlsx]

## Sheet: S5_Table.csv
Gene Name	Protein names	Intensity
FOLR1	Folate receptor alpha	3553100000
SGPL1	Sphingosine-1-phosphate lyase 1	2818800000
MTO1	Protein MTO1 homolog; mitochondrial	1868200000
TMEM237	Transmembrane protein 237	1138600000
CERS6	Ceramide synthase 6	903840000
RAI1	Retinoic acid-induced protein 1	765010000
CSPG4	Chondroitin sulfate proteoglycan 4	732110000
FAM105A	Inactive ubiquitin thioesterase FAM105A	580400000
NO66	Bifunctional lysine-specific demethylase and histidyl-hydroxylase NO66	573760000
ARL15	ADP-ribosylation factor-like protein 15	497060000
