# Supplementary material for: Sphingosine-1-Phosphate Lyase Deficient Cells as a Tool to Study Protein Lipid Interactions
Source: PLoS One. 2016 Apr 21;11(4):e0153009. doi: 10.1371/journal.pone.0153009 (PMC4839656; doi:10.1371/journal.pone.0153009)
Supplement: S7 Table — Species found in S16 Fig. Intensities greater 5% are shown. (XLSX) [file pone.0153009.s024.xlsx]

## Sheet: S7_Table.csv
m.z	Lipid
675.8	SM 32:1;2
701.6	SM 34:2;2
703.6	SM 34:1;2
739.6	pac-SM 34:1;2
785.7	SM 40:2;2
787.7	SM 40:1;2
811.6	SM 42:3;2
813.6	SM 42:2;2
815.7	SM 42:1;2
849.6	pac-SM 42:2;2
851.7	pac-SM 42:1;2
